# Supplementary material for: Enhanced Skin Permeation of 5-Fluorouracil through Drug-in-Adhesive Topical Patches
Source: Pharmaceutics. 2024 Mar 10;16(3):379. doi: 10.3390/pharmaceutics16030379 (PMC10975131; doi:10.3390/pharmaceutics16030379)
Supplement: Supplementary file 1 [file pharmaceutics-16-00379-s001.zip]

Archive with 1 entries (1 files):
- pharmaceutics-2901665-supplementary.pdf
